# Supplementary material for: Isradipine therapy in Cacna1dIle772Met/+ mice ameliorates primary aldosteronism and neurologic abnormalities
Source: JCI Insight. 2023 Oct 23;8(20):e162468. doi: 10.1172/jci.insight.162468 (PMC10619505; doi:10.1172/jci.insight.162468)
Supplement: Supporting data values [file jciinsight-8-162468-s063.xlsx]

## Sheet: Figure 2A
Mouse ID	Date of Birth	End Date of Observation	Genotype	Age (d)	Died (1)/Entered Experiments (0)
USC-002633	2020-05-16	2020-07-27	het	72	1
USC-002634	2020-05-16	2020-09-26	het	133	0
USC-002635	2020-05-16	2020-09-26	het	133	0
USC-002636	2020-05-16	2020-09-26	wt	133	0
USC-002637	2020-05-16	2020-09-26	wt	133	0
USC-002638	2020-05-16	2020-10-01	wt	138	0
USC-002639	2020-05-16	2020-09-26	wt	133	0
USC-002640	2020-05-16	2020-06-16	unk	31	1
USC-002641	2020-05-16	2020-08-06	het	82	1
USC-002642	2020-05-16	2020-09-26	het	133	0
USC-002643	2020-05-16	2020-09-26	wt	133	0
USC-002644	2020-05-16	2020-07-09	het	54	1
USC-002645	2020-05-16	2020-10-05	het	142	0
USC-002646	2020-05-16	2020-07-09	het	54	1
USC-002647	2020-05-16	2020-09-14	het	121	0
USC-002648	2020-05-16	2020-09-26	wt	133	0
USC-002649	2020-05-17	2020-09-26	wt	132	0
USC-002650	2020-05-17	2020-06-16	unk	30	1
USC-002651	2020-05-17	2020-09-26	het	132	0
USC-002652	2020-05-17	2020-09-26	wt	132	0
USC-002653	2020-05-17	2020-09-26	wt	132	0
USC-002654	2020-05-17	2020-09-26	wt	132	0
USC-002655	2020-05-17	2020-09-26	wt	132	0
USC-002656	2020-05-17	2020-10-26	het	162	0
USC-002657	2020-05-17	2020-10-01	wt	137	0
USC-002658	2020-05-17	2020-07-09	het	53	1
USC-002659	2020-05-17	2020-09-26	het	132	0
USC-002660	2020-05-17	2020-10-01	wt	137	0
USC-002661	2020-05-17	2020-07-22	wt	66	1
USC-003610	2020-10-25	2021-03-30	wt	156	0
USC-003611	2020-10-25	2021-03-30	wt	156	0
USC-003612	2020-10-25	2021-03-30	wt	156	0
USC-003613	2020-10-25	2020-12-23	het	59	1
USC-003614	2020-10-25	2020-12-23	het	59	1
USC-003616	2020-10-25	2021-03-30	het	156	0
USC-003617	2020-10-25	2021-03-30	het	156	0
USC-003619	2020-10-25	2020-11-24	unk	30	1
USC-003620	2020-10-25	2021-03-30	wt	156	0
USC-003621	2020-10-25	2021-03-29	het	155	0
USC-003622	2020-10-25	2021-03-29	het	155	0
USC-003623	2020-10-25	2021-03-30	wt	156	0
USC-003624	2020-10-25	2021-04-12	het	169	0
USC-003625	2020-10-25	2020-11-24	unk	30	1
USC-003626	2020-10-25	2021-03-30	wt	156	0
USC-003627	2020-10-25	2020-11-24	unk	30	1
USC-003628	2020-10-25	2021-03-30	wt	156	0
USC-003629	2020-10-25	2020-11-24	unk	30	1
USC-003630	2020-10-25	2021-04-12	het	169	0
USC-003631	2020-10-25	2021-03-09	wt	135	0
USC-003633	2020-10-25	2021-03-30	het	156	0
USC-003634	2020-10-25	2021-03-30	wt	156	0
USC-003635	2020-10-25	2021-03-21	het	147	0
USC-003636	2020-10-25	2021-03-30	wt	156	0
USC-003637	2020-10-25	2020-11-24	unk	30	1
USC-003638	2020-10-25	2020-12-30	het	66	1
USC-003639	2020-10-25	2021-03-29	het	155	0
USC-003640	2020-10-25	2020-11-24	unk	30	1
USC-003641	2020-10-25	2021-04-06	wt	163	0
USC-003642	2020-10-25	2021-04-06	wt	163	0
USC-003643	2020-10-25	2020-11-24	unk	30	1
USC-003644	2020-10-25	2021-03-29	het	155	0
USC-003645	2020-10-25	2020-11-24	unk	30	1
USC-003646	2020-10-25	2021-02-24	het	122	0
USC-003648	2020-10-25	2021-04-06	wt	163	0
USC-003649	2020-10-25	2020-11-24	unk	30	1
USC-003651	2020-10-25	2020-11-24	unk	30	1
USC-003654	2020-10-25	2021-02-05	het	103	1
USC-003655	2020-10-25	2021-01-11	het	78	1
USC-003656	2020-10-25	2021-01-11	het	78	1
USC-003657	2020-10-25	2021-02-23	wt	121	0
USC-003658	2020-10-25	2020-12-14	het	50	1
USC-003659	2020-10-25	2021-03-10	wt	136	0
USC-003660	2020-10-25	2021-03-03	het	129	0
USC-003661	2020-10-25	2020-11-16	unk	22	1
USC-004195	2021-05-02	2021-07-26	het	85	0
USC-004196	2021-05-02	2021-08-05	het	95	0
USC-004197	2021-05-02	2021-06-01	unk	30	1
USC-004198	2021-05-02	2021-07-30	wt	89	0
USC-004199	2021-05-02	2021-07-13	het	72	1
USC-004200	2021-05-02	2021-08-03	wt	93	0
USC-004201	2021-05-02	2021-07-19	het	78	0
USC-004202	2021-05-02	2021-07-21	wt	80	0
USC-004203	2021-05-02	2021-07-22	wt	81	0
USC-004204	2021-05-02	2021-06-01	unk	30	1
USC-004205	2021-05-02	2021-07-07	het	66	0
USC-004206	2021-05-02	2021-06-01	unk	30	1
USC-004207	2021-05-02	2021-07-20	het	79	0
USC-004208	2021-05-02	2021-07-13	het	72	0
USC-004209	2021-05-02	2021-07-15	wt	74	0
USC-004210	2021-05-02	2021-07-08	wt	67	0
USC-004211	2021-05-02	2021-07-06	het	65	0
USC-004212	2021-05-02	2021-08-17	het	107	0
USC-004213	2021-05-02	2021-07-14	wt	73	0
USC-004214	2021-05-02	2021-08-16	wt	106	0
USC-004215	2021-05-02	2021-08-04	wt	94	0
USC-004216	2021-05-02	2021-08-10	het	100	0
USC-004217	2021-05-02	2021-08-11	wt	101	0
USC-004218	2021-05-02	2021-08-09	het	99	0
USC-004219	2021-05-02	2021-07-15	het	74	1
USC-004220	2021-05-02	2021-09-09	wt	130	0
USC-004221	2021-05-02	2021-09-08	het	129	0
USC-004222	2021-05-02	2021-07-15	het	74	1
USC-004223	2021-05-02	2021-08-25	het	115	0
USC-004224	2021-05-02	2021-08-26	het	116	0
USC-004225	2021-05-02	2021-08-02	het	92	0
USC-004226	2021-05-02	2021-09-02	wt	123	0
USC-004227	2021-05-02	2021-08-02	het	92	0
USC-004228	2021-05-02	2021-06-28	het	57	1
USC-004229	2021-05-02	2021-08-24	het	114	0
USC-004550	2021-08-22	2021-11-29	wt	99	0
USC-004551	2021-08-22	2021-09-23	het	32	1
USC-004552	2021-08-22	2021-11-29	het	99	0
USC-004553	2021-08-23	2021-11-29	wt	98	0
USC-004554	2021-08-23	2021-11-29	wt	98	0
USC-004555	2021-08-23	2021-09-22	het	30	1
USC-004556	2021-08-22	2021-11-29	het	99	0
USC-004557	2021-08-22	2021-11-29	het	99	0
USC-004558	2021-08-23	2021-12-21	wt	120	0
USC-004559	2021-08-23	2021-11-29	het	98	0
USC-004560	2021-08-22	2021-11-29	het	99	0
USC-004561	2021-08-22	2021-12-21	wt	121	0
USC-004562	2021-08-22	2021-11-29	het	99	0
USC-004563	2021-08-22	2021-11-29	wt	99	0
USC-004564	2021-08-22	2021-11-29	wt	99	0
USC-004565	2021-08-22	2021-11-29	wt	99	0
USC-004566	2021-08-22	2021-11-29	het	99	0
USC-004567	2021-08-22	2021-11-29	het	99	0
USC-004568	2021-08-22	2021-11-29	wt	99	0
USC-004569	2021-08-23	2021-11-29	wt	98	0
USC-004570	2021-08-23	2021-11-29	wt	98	0
USC-004571	2021-08-23	2021-11-29	wt	98	0
USC-004572	2021-08-23	2021-11-29	wt	98	0
USC-004573	2021-08-23	2021-11-29	het	98	0
USC-004574	2021-08-23	2021-09-15	unk	23	1
USC-004575	2021-08-23	2021-11-29	wt	98	0
USC-004576	2021-08-22	2021-12-22	wt	122	0
USC-004577	2021-08-22	2021-12-22	wt	122	0
USC-004578	2021-08-22	2021-09-22	het	31	1
USC-004579	2021-08-23	2021-09-22	het	30	1
USC-004580	2021-08-23	2021-11-29	wt	98	0
USC-004581	2021-08-22	2021-11-29	wt	99	0
USC-004582	2021-08-22	2021-11-29	wt	99	0
USC-004583	2021-08-22	2021-11-29	het	99	0
USC-004584	2021-08-22	2021-11-29	het	99	0
USC-004585	2021-08-22	2021-11-29	het	99	0
USC-004586	2021-08-22	2021-10-27	het	66	1
USC-004587	2021-08-22	2021-11-29	wt	99	0
USC-004588	2021-08-23	2021-11-29	wt	98	0
USC-004589	2021-08-23	2021-11-29	wt	98	0
USC-004590	2021-08-23	2021-11-29	wt	98	0
USC-004591	2021-08-23	2021-10-27	het	65	1
USC-004592	2021-08-22	2021-11-29	het	99	0
USC-004593	2021-08-22	2021-09-15	unk	24	1
USC-004594	2021-08-22	2021-09-22	het	31	1
USC-004595	2021-08-22	2021-09-22	het	31	1
USC-004596	2021-08-22	2021-11-29	wt	99	0
USC-004597	2021-08-22	2021-09-22	het	31	1
USC-004598	2021-08-22	2021-11-29	het	99	0
USC-004599	2021-08-22	2021-11-29	wt	99	0
USC-004600	2021-08-22	2021-11-29	het	99	0
USC-004601	2021-08-23	2021-11-29	wt	98	0
USC-004602	2021-08-23	2021-11-29	het	98	0
USC-004603	2021-08-23	2021-11-29	het	98	0
USC-004604	2021-08-23	2021-11-29	het	98	0
USC-004605	2021-08-23	2021-11-29	wt	98	0
USC-005956	2022-10-08	2022-12-19	wt	72	0
USC-005957	2022-10-08	2022-12-19	wt	72	0
USC-005958	2022-10-08	2022-12-19	het	72	0
USC-005959	2022-10-08	2022-12-20	wt	73	0
USC-005960	2022-10-08	2022-12-20	wt	73	0
USC-005961	2022-10-08	2022-12-20	wt	73	0
USC-005962	2022-10-08	2022-12-20	wt	73	0
USC-005963	2022-10-08	2022-12-20	wt	73	0
USC-005964	2022-10-08	2022-12-19	het	72	0
USC-005965	2022-10-08	2022-12-19	wt	72	0
USC-005966	2022-10-08	2022-12-19	het	72	0
USC-005967	2022-10-08	2022-12-19	het	72	0
USC-005968	2022-10-08	2022-12-19	het	72	0
USC-005969	2022-10-08	2022-12-20	wt	73	0
USC-005970	2022-10-08	2022-12-20	het	73	0
USC-005971	2022-10-08	2022-12-20	het	73	0
USC-005972	2022-10-08	2022-12-20	het	73	0
USC-005973	2022-10-08	2022-12-20	wt	73	0
USC-005974	2022-10-08	2022-12-21	het	74	0
USC-005975	2022-10-08	2022-12-21	het	74	0
USC-005976	2022-10-08	2022-12-21	wt	74	0
USC-005977	2022-10-08	2022-12-21	wt	74	0
USC-005978	2022-10-08	2022-12-21	het	74	0
USC-005979	2022-10-08	2022-12-21	het	74	0
USC-005980	2022-10-08	2022-12-21	het	74	0
USC-005981	2022-10-08	2022-12-09	het	62	0
USC-005982	2022-10-08	2022-12-21	het	74	0
USC-005983	2022-10-08	2022-12-21	wt	74	0
USC-005984	2022-10-08	2022-12-20	wt	73	0
USC-005985	2022-10-08	2022-12-20	het	73	0
USC-005986	2022-10-08	2022-12-20	het	73	0
USC-005987	2022-10-08	2022-12-20	wt	73	0
USC-005988	2022-10-08	2022-12-20	het	73	0
USC-005989	2022-10-08	2022-12-20	wt	73	0
USC-005990	2022-10-08	2022-12-20	wt	73	0
USC-005991	2022-10-08	2022-12-20	wt	73	0
USC-005992	2022-10-08	2022-12-20	wt	73	0
USC-005993	2022-10-08	2022-12-20	wt	73	0
USC-005994	2022-10-08	2022-12-21	wt	74	0
USC-005995	2022-10-08	2022-12-21	het	74	0
USC-005996	2022-10-08	2022-12-05	wt	58	0
USC-005997	2022-10-08	2022-12-21	het	74	0
USC-005998	2022-10-08	2022-12-21	wt	74	0
USC-005999	2022-10-08	2022-12-19	wt	72	0
USC-006000	2022-10-08	2022-12-19	wt	72	0
USC-006001	2022-10-08	2022-12-19	wt	72	0
USC-006002	2022-10-08	2022-12-19	het	72	0
USC-006003	2022-10-08	2022-11-03	het	26	1
USC-006004	2022-10-08	2022-12-07	het	60	0
USC-006005	2022-10-08	2022-11-08	het	31	1
USC-006006	2022-10-08	2022-12-21	het	74	0
USC-006007	2022-10-08	2022-11-02	unk	25	1
USC-006008	2022-10-08	2022-12-21	wt	74	0
USC-006009	2022-10-08	2022-12-06	het	59	0
USC-006010	2022-10-08	2022-12-20	het	73	0
USC-006011	2022-10-08	2022-12-20	wt	73	0
USC-006012	2022-10-08	2022-12-20	wt	73	0
USC-006013	2022-10-08	2022-11-06	het	29	1
USC-006014	2022-10-08	2022-12-19	het	72	0
USC-006015	2022-10-08	2022-12-19	wt	72	0
USC-006016	2022-10-08	2022-12-19	wt	72	0
USC-006017	2022-10-08	2022-12-19	het	72	0
USC-006018	2022-10-08	2022-12-19	wt	72	0
USC-006019	2022-10-08	2022-12-19	wt	72	0
USC-006020	2022-10-08	2022-12-19	het	72	0
USC-006021	2022-10-08	2022-12-19	het	72	0
USC-006022	2022-10-08	2022-12-19	het	72	0
USC-006023	2022-10-08	2022-12-19	wt	72	0
USC-006024	2022-10-08	2022-12-19	het	72	0
USC-006025	2022-10-08	2022-11-05	het	28	1
USC-006026	2022-10-08	2022-11-02	wt	25	1

## Sheet: Figure 2B
Mouse ID	Sex	Genotype	Adult Body Weight (g)
USC-002634	m	het	22.3
USC-002635	m	het	22.1
USC-002636	f	wt	25.3
USC-002637	f	wt	24.4
USC-002639	f	wt	22.5
USC-002642	m	het	24.3
USC-002643	m	wt	33.5
USC-002645	m	het	24.3
USC-002647	f	het	20.3
USC-002648	f	wt	23.5
USC-002649	m	wt	33.8
USC-002651	m	het	23.6
USC-002652	f	wt	23.5
USC-002653	f	wt	23.2
USC-002654	f	wt	23.1
USC-002655	m	wt	30.3
USC-002656	m	het	21.1
USC-002659	f	het	21
USC-003610	m	wt	30.2
USC-003611	m	wt	29.5
USC-003612	m	wt	29.5
USC-003616	f	het	19.4
USC-003617	f	het	20.8
USC-003620	f	wt	23.75
USC-003621	f	het	19.93
USC-003622	f	het	20.5
USC-003623	f	wt	23.3
USC-003624	m	het	25.04
USC-003626	f	wt	25.3
USC-003628	f	wt	23.2
USC-003630	m	het	24.28
USC-003633	f	het	17.9
USC-003634	m	wt	28.4
USC-003635	m	het	23.46
USC-003636	m	wt	32.1
USC-003639	f	het	19.9
USC-003644	m	het	25.8
USC-003654	f	het	14.1
USC-004550	m	wt	33.3
USC-004552	m	het	28.3
USC-004553	m	wt	21.2
USC-004554	m	wt	27.2
USC-004556	m	het	22.8
USC-004557	m	het	24.1
USC-004559	m	het	21.3
USC-004560	m	het	20.5
USC-004562	m	het	27
USC-004563	m	wt	28.4
USC-004564	m	wt	29.6
USC-004565	m	wt	29
USC-004566	m	het	26
USC-004567	m	het	25.1
USC-004568	m	wt	30.6
USC-004569	m	wt	31.1
USC-004570	m	wt	31.2
USC-004571	m	wt	30.9
USC-004572	m	wt	21.5
USC-004573	m	het	31.5
USC-004575	m	wt	32
USC-004580	f	wt	23.25
USC-004581	f	wt	25.5
USC-004582	f	wt	22
USC-004583	f	het	15
USC-004584	f	het	20.5
USC-004585	f	het	24
USC-004587	f	wt	21
USC-004588	f	wt	24.4
USC-004589	f	wt	25.1
USC-004590	f	wt	23.9
USC-004592	f	het	22
USC-004596	f	wt	21.5
USC-004598	f	het	25.3
USC-004599	f	wt	23.7
USC-004600	f	het	19.6
USC-004601	f	wt	17.1
USC-004602	f	het	23.9
USC-004603	f	het	20.1
USC-004604	f	het	21.1
USC-004605	f	wt	24.8

## Sheet: Figure 2C
Mouse ID	Sex	Genotype	Body Length (mm)
USC-002634	m	het	80
USC-002635	m	het	80
USC-002636	f	wt	85
USC-002637	f	wt	70
USC-002639	f	wt	70
USC-002643	m	wt	85
USC-002648	f	wt	80
USC-002651	m	het	75
USC-002652	f	wt	85
USC-002653	f	wt	75
USC-002654	f	wt	75
USC-002656	m	het	70
USC-002659	f	het	70
USC-003610	m	wt	90
USC-003611	m	wt	80
USC-003612	m	wt	90
USC-003616	f	het	80
USC-003617	f	het	75
USC-003620	f	wt	80
USC-003621	f	het	70
USC-003622	f	het	70
USC-003623	f	wt	80
USC-003624	m	het	75
USC-003626	f	wt	85
USC-003628	f	wt	80
USC-003630	m	het	70
USC-003633	f	het	70
USC-003634	m	wt	90
USC-003635	m	het	70
USC-003636	m	wt	90
USC-003639	f	het	70
USC-003644	m	het	70
USC-003654	f	het	60
USC-004550	m	wt	90
USC-004552	m	het	70
USC-004553	m	wt	90
USC-004554	m	wt	70
USC-004556	m	het	70
USC-004557	m	het	60
USC-004559	m	het	60
USC-004560	m	het	70
USC-004562	m	het	80
USC-004563	m	wt	75
USC-004564	m	wt	80
USC-004565	m	wt	70
USC-004566	m	het	70
USC-004567	m	het	70
USC-004568	m	wt	90
USC-004569	m	wt	80
USC-004570	m	wt	80
USC-004571	m	wt	80
USC-004572	m	wt	85
USC-004573	m	het	70
USC-004575	m	wt	80
USC-004580	f	wt	70
USC-004581	f	wt	70
USC-004582	f	wt	70
USC-004583	f	het	50
USC-004584	f	het	60
USC-004585	f	het	60
USC-004587	f	wt	70
USC-004588	f	wt	70
USC-004589	f	wt	70
USC-004590	f	wt	75
USC-004592	f	het	50
USC-004596	f	wt	70
USC-004598	f	het	60
USC-004599	f	wt	80
USC-004600	f	het	60
USC-004601	f	wt	75
USC-004602	f	het	60
USC-004603	f	het	60
USC-004604	f	het	55
USC-004605	f	wt	65

## Sheet: Figure 4A
Mouse ID	Sex	Genotype	Aldosterone Concentration (pg/ml)
2634	m	het	595.525
2635	m	het	431.774
2636	f	wt	255.049
2637	f	wt	85.6094
2639	f	wt	209.972
2642	m	het	437.503
2643	m	wt	153.83
2648	f	wt	341.515
2649	m	wt	306.341
2651	m	het	221.745
2652	f	wt	130.598
2653	f	wt	255.049
2654	f	wt	198.664
2655	m	wt	217.079
2659	f	het	236.232
3610	m	wt	242.36
3611	m	wt	316.563
3612	m	wt	230.777
3616	f	het	654.745
3620	f	wt	163.614
3621	f	het	412.057
3622	f	het	211.48
3623	f	wt	239.557
3626	f	wt	282.388
3628	f	wt	291.034
3633	f	het	297.19
3634	m	wt	302.078
3635	m	het	145.117
3636	m	wt	217.594
3639	f	het	437.503
3644	m	het	242.36

## Sheet: Figure 4B
Mouse ID	Sex	Genotype	Renin Concentration (pg/ml)
2634	m	het	334.287
2635	m	het	279.428
2636	f	wt	312.692
2637	f	wt	310.056
2639	f	wt	403.037
2642	m	het	293.697
2643	m	wt	270.433
2648	f	wt	340.6
2649	m	wt	340.074
2651	m	het	257.191
2652	f	wt	277.841
2653	f	wt	160.67
2654	f	wt	335.865
2655	m	wt	342.177
2659	f	het	257.721
3610	m	wt	246.053
3611	m	wt	380.509
3612	m	wt	296.865
3616	f	het	267.257
3617	f	het	334.813
3620	f	wt	175.152
3621	f	het	351.114
3622	f	het	233.838
3623	f	wt	182.113
3626	f	wt	671.605
3628	f	wt	395.706
3633	f	het	356.368
3634	m	wt	583.18
3635	m	het	663.862
3636	m	wt	247.114
3639	f	het	357.419
3644	m	het	348.486

## Sheet: Figure 4C
Mouse ID	Genotype	Aldosterone:Renin Ratio
2634	het	1.78148
2635	het	1.54521
2636	wt	0.815657
2637	wt	0.27611
2639	wt	0.520974
2642	het	1.48964
2643	wt	0.568828
2648	wt	1.00269
2649	wt	0.900808
2651	het	0.86218
2652	wt	0.470046
2653	wt	1.58741
2654	wt	0.591499
2655	wt	0.634405
2659	het	0.916618
3610	wt	0.984993
3611	wt	0.831946
3612	wt	0.777381
3616	het	2.44987
3620	wt	0.934126
3621	het	1.17357
3622	het	0.904387
3623	wt	1.31543
3626	wt	0.420467
3628	wt	0.735481
3633	het	0.83394
3634	wt	0.517984
3635	het	0.218596
3636	wt	0.88054
3639	het	1.22406
3644	het	0.695465

## Sheet: Figure 4D
Mouse ID	Sex	Genotype	Aldosterone Concentration (pg/ml)
USC-005955	m	het	382.4
USC-005957	m	wt	117.704
USC-005958	m	het	261.204
USC-005960	m	wt	24.6108
USC-005961	m	wt	77.2395
USC-005962	m	wt	21.6059
USC-005963	m	wt	69.6067
USC-005964	m	het	133.566
USC-005965	m	wt	24.2266
USC-005966	m	het	102.958
USC-005967	m	het	153.278
USC-005968	m	het	74.3573
USC-005969	m	wt	9.48371
USC-005970	m	het	98.3332
USC-005971	m	het	211.015
USC-005972	m	het	90.9368
USC-005973	m	wt	74.5651
USC-005974	m	het	105.849
USC-005975	m	het	64.6721
USC-005976	m	wt	39.7088
USC-005977	m	wt	16.0388
USC-005978	m	het	304.562
USC-005979	m	het	212.698
USC-005980	m	het	75.562
USC-005983	m	wt	74.7694
USC-005984	m	wt	10.7583
USC-005985	m	het	143.954
USC-005986	m	het	216.976
USC-005987	m	wt	31.4263
USC-005988	m	het	282.225
USC-005989	f	wt	15.7016
USC-005990	f	wt	18.1319
USC-005991	f	wt	14.6331
USC-005992	f	wt	24.4577
USC-005993	f	wt	9.86047
USC-005994	f	wt	12.7575
USC-005995	f	het	57.9428
USC-005997	f	het	37.6355
USC-005998	f	wt	6.71426
USC-005999	f	wt	56.7047
USC-006000	f	wt	42.7442
USC-006001	f	wt	24.1698
USC-006002	f	het	168.733
USC-006006	f	het	187.278
USC-006008	f	wt	48.5095
USC-006010	f	het	110.485
USC-006011	f	wt	24.3325
USC-006012	f	wt	22.9718
USC-006014	f	het	82.0082
USC-006015	f	wt	2.24635
USC-006016	f	wt	31.4208
USC-006017	f	het	154.976
USC-006018	f	wt	24.8554
USC-006019	f	wt	39.6737
USC-006020	f	het	102.514
USC-006021	f	het	193.896
USC-006022	f	het	228.703
USC-006023	f	wt	4.86376
USC-006024	f	het	137.543

## Sheet: Figure 5C & Table 2
Mouse ID	Genotype	Cell	Ang II (pM)	Potassium (mM)	Mean Calcium (nM)
3660	het	Mean1	2	5	966.882
3660	het	Mean1	20	5	962.796
3660	het	Mean1	500	5	1164.53
3660	het	Mean10	2	5	912.627
3660	het	Mean10	20	5	909.953
3660	het	Mean10	500	5	1170.81
3660	het	Mean11	2	5	961.028
3660	het	Mean11	20	5	934.498
3660	het	Mean11	500	5	973.506
3660	het	Mean12	2	5	993.106
3660	het	Mean12	20	5	920.113
3660	het	Mean12	500	5	1053.06
3660	het	Mean13	2	5	1151.63
3660	het	Mean13	20	5	1025.22
3660	het	Mean13	500	5	1178.3
3660	het	Mean14	2	5	1016.2
3660	het	Mean14	20	5	995.442
3660	het	Mean14	500	5	1104.08
3660	het	Mean15	2	5	974.399
3660	het	Mean15	20	5	920.416
3660	het	Mean15	500	5	1049.76
3660	het	Mean16	2	5	981.06
3660	het	Mean16	20	5	945.263
3660	het	Mean16	500	5	1159.44
3660	het	Mean17	2	5	1098.49
3660	het	Mean17	20	5	1090.39
3660	het	Mean17	500	5	1114.79
3660	het	Mean18	2	5	1004.27
3660	het	Mean18	20	5	947.181
3660	het	Mean18	500	5	994.599
3660	het	Mean19	2	5	971.177
3660	het	Mean19	20	5	908.111
3660	het	Mean19	500	5	1017.76
3660	het	Mean2	2	5	1061.36
3660	het	Mean2	20	5	1043.97
3660	het	Mean2	500	5	1082.14
3660	het	Mean20	2	5	923.535
3660	het	Mean20	20	5	962.955
3660	het	Mean20	500	5	1049.93
3660	het	Mean21	2	5	932.773
3660	het	Mean21	20	5	905.536
3660	het	Mean21	500	5	1013.88
3660	het	Mean22	2	5	967.384
3660	het	Mean22	20	5	977.569
3660	het	Mean22	500	5	1037.24
3660	het	Mean23	2	5	811.265
3660	het	Mean23	20	5	821.167
3660	het	Mean23	500	5	1001
3660	het	Mean24	2	5	979.333
3660	het	Mean24	20	5	1102.6
3660	het	Mean24	500	5	1204.39
3660	het	Mean25	2	5	925.647
3660	het	Mean25	20	5	982.3
3660	het	Mean25	500	5	1099.9
3660	het	Mean26	2	5	1006.2
3660	het	Mean26	20	5	1037.92
3660	het	Mean26	500	5	1089.24
3660	het	Mean27	2	5	975.07
3660	het	Mean27	20	5	976.68
3660	het	Mean27	500	5	1104.41
3660	het	Mean28	2	5	795.68
3660	het	Mean28	20	5	858.991
3660	het	Mean28	500	5	999.977
3660	het	Mean29	2	5	869.077
3660	het	Mean29	20	5	952.058
3660	het	Mean29	500	5	1096.73
3660	het	Mean3	2	5	953.561
3660	het	Mean3	20	5	954.313
3660	het	Mean3	500	5	1022.97
3660	het	Mean30	2	5	975.588
3660	het	Mean30	20	5	940.673
3660	het	Mean30	500	5	1028.64
3660	het	Mean31	2	5	955.272
3660	het	Mean31	20	5	858.312
3660	het	Mean31	500	5	903.927
3660	het	Mean32	2	5	1001.16
3660	het	Mean32	20	5	918.441
3660	het	Mean32	500	5	1083.11
3660	het	Mean33	2	5	788.024
3660	het	Mean33	20	5	779.867
3660	het	Mean33	500	5	902.837
3660	het	Mean34	2	5	1026.84
3660	het	Mean34	20	5	1073.24
3660	het	Mean34	500	5	1114.37
3660	het	Mean35	2	5	1103.25
3660	het	Mean35	20	5	1132.95
3660	het	Mean35	500	5	1138.08
3660	het	Mean4	2	5	804.756
3660	het	Mean4	20	5	822.974
3660	het	Mean4	500	5	989.812
3660	het	Mean5	2	5	1057.29
3660	het	Mean5	20	5	1014.78
3660	het	Mean5	500	5	1138.79
3660	het	Mean6	2	5	861.815
3660	het	Mean6	20	5	918.897
3660	het	Mean6	500	5	1013.66
3660	het	Mean7	2	5	991.402
3660	het	Mean7	20	5	912.36
3660	het	Mean7	500	5	968.538
3660	het	Mean8	2	5	957.496
3660	het	Mean8	20	5	902.252
3660	het	Mean8	500	5	961.091
3660	het	Mean9	2	5	1001.8
3660	het	Mean9	20	5	1015.26
3660	het	Mean9	500	5	1037.95
3660	het	Mean1	2	5	1104.38
3660	het	Mean1	20	5	1132.67
3660	het	Mean1	500	5	1047.48
3660	het	Mean10	2	5	934.994
3660	het	Mean10	20	5	1011.18
3660	het	Mean10	500	5	958.286
3660	het	Mean11	2	5	1176.44
3660	het	Mean11	20	5	1118.73
3660	het	Mean11	500	5	1096.62
3660	het	Mean16	2	5	1079.56
3660	het	Mean16	20	5	1125.3
3660	het	Mean16	500	5	1102.35
3660	het	Mean18	2	5	1063.52
3660	het	Mean18	20	5	1043.35
3660	het	Mean18	500	5	1014.29
3660	het	Mean2	2	5	1042.5
3660	het	Mean2	20	5	1028.05
3660	het	Mean2	500	5	1004.69
3660	het	Mean3	2	5	977.659
3660	het	Mean3	20	5	967.229
3660	het	Mean3	500	5	1003.27
3660	het	Mean4	2	5	1003.33
3660	het	Mean4	20	5	1029.66
3660	het	Mean4	500	5	1073.35
3660	het	Mean5	2	5	943.221
3660	het	Mean5	20	5	958.939
3660	het	Mean5	500	5	1024.5
3660	het	Mean7	2	5	945.725
3660	het	Mean7	20	5	963.125
3660	het	Mean7	500	5	949.639
3660	het	Mean9	2	5	868.626
3660	het	Mean9	20	5	906.162
3660	het	Mean9	500	5	897.019
3660	het	Mean1	2	3	853.465
3660	het	Mean1	20	3	852.571
3660	het	Mean1	500	3	1165.26
3660	het	Mean11	2	3	763.824
3660	het	Mean11	20	3	739.813
3660	het	Mean11	500	3	758.147
3660	het	Mean12	2	3	716.557
3660	het	Mean12	20	3	710.551
3660	het	Mean12	500	3	730.627
3660	het	Mean15	2	3	992.028
3660	het	Mean15	20	3	892.148
3660	het	Mean15	500	3	896.777
3660	het	Mean17	2	3	937.83
3660	het	Mean17	20	3	773.403
3660	het	Mean17	500	3	905.258
3660	het	Mean18	2	3	1051.91
3660	het	Mean18	20	3	858.71
3660	het	Mean18	500	3	907.572
3660	het	Mean19	2	3	839.107
3660	het	Mean19	20	3	772.059
3660	het	Mean19	500	3	758.929
3660	het	Mean2	2	3	706.951
3660	het	Mean2	20	3	656.733
3660	het	Mean2	500	3	712.589
3660	het	Mean20	2	3	746.254
3660	het	Mean20	20	3	699.671
3660	het	Mean20	500	3	724.755
3660	het	Mean22	2	3	744.849
3660	het	Mean22	20	3	713.2
3660	het	Mean22	500	3	756.867
3660	het	Mean23	2	3	834.035
3660	het	Mean23	20	3	850.635
3660	het	Mean23	500	3	868.767
3660	het	Mean24	2	3	654.117
3660	het	Mean24	20	3	676.13
3660	het	Mean24	500	3	730.669
3660	het	Mean25	2	3	678.799
3660	het	Mean25	20	3	702.697
3660	het	Mean25	500	3	803.949
3660	het	Mean27	2	3	860.528
3660	het	Mean27	20	3	897.588
3660	het	Mean27	500	3	975.475
3660	het	Mean28	2	3	782.014
3660	het	Mean28	20	3	810.331
3660	het	Mean28	500	3	871.375
3660	het	Mean29	2	3	773.516
3660	het	Mean29	20	3	764.114
3660	het	Mean29	500	3	783.615
3660	het	Mean3	2	3	674.365
3660	het	Mean3	20	3	703.162
3660	het	Mean3	500	3	751.676
3660	het	Mean30	2	3	787.177
3660	het	Mean30	20	3	753.322
3660	het	Mean30	500	3	755.83
3660	het	Mean31	2	3	760.384
3660	het	Mean31	20	3	749.002
3660	het	Mean31	500	3	980.666
3660	het	Mean4	2	3	865.86
3660	het	Mean4	20	3	812.951
3660	het	Mean4	500	3	854.564
3660	het	Mean5	2	3	748.959
3660	het	Mean5	20	3	740.666
3660	het	Mean5	500	3	888.421
3660	het	Mean6	2	3	716.011
3660	het	Mean6	20	3	733.639
3660	het	Mean6	500	3	842.641
3660	het	Mean7	2	3	660.556
3660	het	Mean7	20	3	693.776
3660	het	Mean7	500	3	888.467
3660	het	Mean8	2	3	612.773
3660	het	Mean8	20	3	617.523
3660	het	Mean8	500	3	666.951
3660	het	Mean9	2	3	805.068
3660	het	Mean9	20	3	780.381
3660	het	Mean9	500	3	784.883
3660	het	Mean1	2	3	713.618
3660	het	Mean1	20	3	716.33
3660	het	Mean1	500	3	740.873
3660	het	Mean10	2	3	765.985
3660	het	Mean10	20	3	815.214
3660	het	Mean10	500	3	916.37
3660	het	Mean11	2	3	704.025
3660	het	Mean11	20	3	729.777
3660	het	Mean11	500	3	790.807
3660	het	Mean12	2	3	734.418
3660	het	Mean12	20	3	743.61
3660	het	Mean12	500	3	777.826
3660	het	Mean13	2	3	701.276
3660	het	Mean13	20	3	706.619
3660	het	Mean13	500	3	737.025
3660	het	Mean14	2	3	701.239
3660	het	Mean14	20	3	711.374
3660	het	Mean14	500	3	730.397
3660	het	Mean15	2	3	574.761
3660	het	Mean15	20	3	591.336
3660	het	Mean15	500	3	814.904
3660	het	Mean16	2	3	794.316
3660	het	Mean16	20	3	786.5
3660	het	Mean16	500	3	767.389
3660	het	Mean17	2	3	698.34
3660	het	Mean17	20	3	741.591
3660	het	Mean17	500	3	790.689
3660	het	Mean18	2	3	703.397
3660	het	Mean18	20	3	718.67
3660	het	Mean18	500	3	771.039
3660	het	Mean19	2	3	764.295
3660	het	Mean19	20	3	764.927
3660	het	Mean19	500	3	787.455
3660	het	Mean2	2	3	726.086
3660	het	Mean2	20	3	749.826
3660	het	Mean2	500	3	782.026
3660	het	Mean20	2	3	771.338
3660	het	Mean20	20	3	747.695
3660	het	Mean20	500	3	763.529
3660	het	Mean21	2	3	697.969
3660	het	Mean21	20	3	715.969
3660	het	Mean21	500	3	764.894
3660	het	Mean22	2	3	802.103
3660	het	Mean22	20	3	799.506
3660	het	Mean22	500	3	788.753
3660	het	Mean4	2	3	716.313
3660	het	Mean4	20	3	759.585
3660	het	Mean4	500	3	824.659
3660	het	Mean5	2	3	713.356
3660	het	Mean5	20	3	683.581
3660	het	Mean5	500	3	775.332
3660	het	Mean6	2	3	813.105
3660	het	Mean6	20	3	801.606
3660	het	Mean6	500	3	831.922
3660	het	Mean7	2	3	767.887
3660	het	Mean7	20	3	749.845
3660	het	Mean7	500	3	782.413
3660	het	Mean8	2	3	825.363
3660	het	Mean8	20	3	826.211
3660	het	Mean8	500	3	988.223
3660	het	Mean9	2	3	795.67
3660	het	Mean9	20	3	760.672
3660	het	Mean9	500	3	854.274
3631	wt	Mean1	2	5	642.859
3631	wt	Mean1	20	5	662.553
3631	wt	Mean1	500	5	792.804
3631	wt	Mean10	2	5	783.653
3631	wt	Mean10	20	5	797.195
3631	wt	Mean10	500	5	971.962
3631	wt	Mean11	2	5	713.069
3631	wt	Mean11	20	5	723.661
3631	wt	Mean11	500	5	833.222
3631	wt	Mean12	2	5	746.605
3631	wt	Mean12	20	5	785.99
3631	wt	Mean12	500	5	898.357
3631	wt	Mean13	2	5	759.914
3631	wt	Mean13	20	5	743.172
3631	wt	Mean13	500	5	813.66
3631	wt	Mean14	2	5	816.937
3631	wt	Mean14	20	5	811.37
3631	wt	Mean14	500	5	934.812
3631	wt	Mean15	2	5	834.676
3631	wt	Mean15	20	5	785.499
3631	wt	Mean15	500	5	925.59
3631	wt	Mean16	2	5	800.145
3631	wt	Mean16	20	5	751.375
3631	wt	Mean16	500	5	854.604
3631	wt	Mean17	2	5	551.099
3631	wt	Mean17	20	5	568.117
3631	wt	Mean17	500	5	645.477
3631	wt	Mean18	2	5	776.474
3631	wt	Mean18	20	5	756.019
3631	wt	Mean18	500	5	799.049
3631	wt	Mean2	2	5	619.041
3631	wt	Mean2	20	5	625.248
3631	wt	Mean2	500	5	718.175
3631	wt	Mean3	2	5	644.698
3631	wt	Mean3	20	5	680.832
3631	wt	Mean3	500	5	916.767
3631	wt	Mean4	2	5	793.378
3631	wt	Mean4	20	5	760.575
3631	wt	Mean4	500	5	847.387
3631	wt	Mean5	2	5	634.709
3631	wt	Mean5	20	5	635.702
3631	wt	Mean5	500	5	672.173
3631	wt	Mean6	2	5	761.981
3631	wt	Mean6	20	5	697.678
3631	wt	Mean6	500	5	741.232
3631	wt	Mean7	2	5	777.01
3631	wt	Mean7	20	5	747.879
3631	wt	Mean7	500	5	921.469
3631	wt	Mean8	2	5	590.806
3631	wt	Mean8	20	5	518.521
3631	wt	Mean8	500	5	600.026
3631	wt	Mean9	2	5	760.053
3631	wt	Mean9	20	5	771.362
3631	wt	Mean9	500	5	862.256
3631	wt	Mean1	2	5	890.133
3631	wt	Mean1	20	5	897.829
3631	wt	Mean1	500	5	1086.33
3631	wt	Mean10	2	5	622.368
3631	wt	Mean10	20	5	637.671
3631	wt	Mean10	500	5	705.756
3631	wt	Mean11	2	5	816.159
3631	wt	Mean11	20	5	753.153
3631	wt	Mean11	500	5	856.665
3631	wt	Mean12	2	5	792.497
3631	wt	Mean12	20	5	789.365
3631	wt	Mean12	500	5	1038.2
3631	wt	Mean13	2	5	724.97
3631	wt	Mean13	20	5	747.708
3631	wt	Mean13	500	5	836.96
3631	wt	Mean14	2	5	768.641
3631	wt	Mean14	20	5	767.633
3631	wt	Mean14	500	5	1009.03
3631	wt	Mean15	2	5	686.088
3631	wt	Mean15	20	5	650.937
3631	wt	Mean15	500	5	873.499
3631	wt	Mean2	2	5	949.361
3631	wt	Mean2	20	5	905.808
3631	wt	Mean2	500	5	1268.21
3631	wt	Mean3	2	5	613.761
3631	wt	Mean3	20	5	636.018
3631	wt	Mean3	500	5	826.006
3631	wt	Mean4	2	5	885.365
3631	wt	Mean4	20	5	934.94
3631	wt	Mean4	500	5	1274.21
3631	wt	Mean6	2	5	577.249
3631	wt	Mean6	20	5	612.203
3631	wt	Mean6	500	5	782.175
3631	wt	Mean7	2	5	827.977
3631	wt	Mean7	20	5	821.933
3631	wt	Mean7	500	5	951.456
3631	wt	Mean8	2	5	870.235
3631	wt	Mean8	20	5	837.574
3631	wt	Mean8	500	5	1032.62
3631	wt	Mean9	2	5	822.144
3631	wt	Mean9	20	5	806.134
3631	wt	Mean9	500	5	911.956
3659	wt	Mean1	2	5	519.223
3659	wt	Mean1	20	5	566.815
3659	wt	Mean10	2	5	496.204
3659	wt	Mean10	20	5	491.191
3659	wt	Mean11	2	5	612.727
3659	wt	Mean11	20	5	619.197
3659	wt	Mean12	2	5	629.779
3659	wt	Mean12	20	5	488.88
3659	wt	Mean13	2	5	691.098
3659	wt	Mean13	20	5	582.09
3659	wt	Mean14	2	5	698.348
3659	wt	Mean14	20	5	651.727
3659	wt	Mean15	2	5	692.944
3659	wt	Mean15	20	5	696.559
3659	wt	Mean16	2	5	592.436
3659	wt	Mean16	20	5	691.014
3659	wt	Mean17	2	5	713.335
3659	wt	Mean17	20	5	719.611
3659	wt	Mean18	2	5	717.328
3659	wt	Mean18	20	5	707.805
3659	wt	Mean19	2	5	709.965
3659	wt	Mean19	20	5	712.04
3659	wt	Mean2	2	5	587.028
3659	wt	Mean2	20	5	541.038
3659	wt	Mean20	2	5	699.688
3659	wt	Mean20	20	5	679.482
3659	wt	Mean21	2	5	889.163
3659	wt	Mean21	20	5	867.124
3659	wt	Mean22	2	5	784.033
3659	wt	Mean22	20	5	728.887
3659	wt	Mean23	2	5	763.365
3659	wt	Mean23	20	5	723.599
3659	wt	Mean24	2	5	908.355
3659	wt	Mean24	20	5	795.501
3659	wt	Mean3	2	5	566.269
3659	wt	Mean3	20	5	522.804
3659	wt	Mean4	2	5	531.961
3659	wt	Mean4	20	5	541.051
3659	wt	Mean5	2	5	528.657
3659	wt	Mean5	20	5	524.077
3659	wt	Mean6	2	5	579.797
3659	wt	Mean6	20	5	562.386
3659	wt	Mean7	2	5	576.159
3659	wt	Mean7	20	5	604.057
3659	wt	Mean8	2	5	563.286
3659	wt	Mean8	20	5	562.969
3659	wt	Mean9	2	5	579.528
3659	wt	Mean9	20	5	540.497
3659	wt	Mean1	2	5	804.38
3659	wt	Mean1	20	5	790.883
3659	wt	Mean1	500	5	913.445
3659	wt	Mean10	2	5	538.083
3659	wt	Mean10	20	5	587.631
3659	wt	Mean10	500	5	720.654
3659	wt	Mean11	2	5	559.414
3659	wt	Mean11	20	5	591.862
3659	wt	Mean11	500	5	721.061
3659	wt	Mean12	2	5	719.498
3659	wt	Mean12	20	5	717.734
3659	wt	Mean12	500	5	890.042
3659	wt	Mean13	2	5	695.137
3659	wt	Mean13	20	5	711.564
3659	wt	Mean13	500	5	849.129
3659	wt	Mean16	2	5	698.994
3659	wt	Mean16	20	5	730.555
3659	wt	Mean16	500	5	861.789
3659	wt	Mean17	2	5	656.692
3659	wt	Mean17	20	5	656.887
3659	wt	Mean17	500	5	786.394
3659	wt	Mean18	2	5	819.513
3659	wt	Mean18	20	5	831.681
3659	wt	Mean18	500	5	931.825
3659	wt	Mean19	2	5	685.049
3659	wt	Mean19	20	5	680.251
3659	wt	Mean19	500	5	992.521
3659	wt	Mean2	2	5	824.781
3659	wt	Mean2	20	5	771.039
3659	wt	Mean2	500	5	946.613
3659	wt	Mean21	2	5	810.655
3659	wt	Mean21	20	5	890.941
3659	wt	Mean21	500	5	1048.3
3659	wt	Mean22	2	5	799.381
3659	wt	Mean22	20	5	849.432
3659	wt	Mean22	500	5	1036.54
3659	wt	Mean24	2	5	588.785
3659	wt	Mean24	20	5	593.752
3659	wt	Mean24	500	5	650.034
3659	wt	Mean3	2	5	694.058
3659	wt	Mean3	20	5	694.586
3659	wt	Mean3	500	5	775.002
3659	wt	Mean5	2	5	767.979
3659	wt	Mean5	20	5	765.901
3659	wt	Mean5	500	5	992.812
3659	wt	Mean6	2	5	801.506
3659	wt	Mean6	20	5	821.17
3659	wt	Mean6	500	5	958.927
3659	wt	Mean7	2	5	705.781
3659	wt	Mean7	20	5	762.647
3659	wt	Mean7	500	5	984.598
3659	wt	Mean8	2	5	846.453
3659	wt	Mean8	20	5	796.07
3659	wt	Mean8	500	5	1041.26
3659	wt	Mean9	2	5	775.571
3659	wt	Mean9	20	5	661.466
3659	wt	Mean9	500	5	936.281
3659	wt	Mean1	2	3	749.864
3659	wt	Mean1	20	3	682.902
3659	wt	Mean1	500	3	724.9
3659	wt	Mean10	2	3	604.322
3659	wt	Mean10	20	3	584.663
3659	wt	Mean10	500	3	694.86
3659	wt	Mean11	2	3	628.189
3659	wt	Mean11	20	3	641.361
3659	wt	Mean11	500	3	763.098
3659	wt	Mean12	2	3	597.673
3659	wt	Mean12	20	3	576.324
3659	wt	Mean12	500	3	631.989
3659	wt	Mean13	2	3	719.694
3659	wt	Mean13	20	3	703.232
3659	wt	Mean13	500	3	734.753
3659	wt	Mean14	2	3	626.085
3659	wt	Mean14	20	3	639.521
3659	wt	Mean14	500	3	679.992
3659	wt	Mean15	2	3	523.338
3659	wt	Mean15	20	3	544.549
3659	wt	Mean15	500	3	628.349
3659	wt	Mean16	2	3	588.17
3659	wt	Mean16	20	3	588.746
3659	wt	Mean16	500	3	649.467
3659	wt	Mean18	2	3	684.887
3659	wt	Mean18	20	3	677.045
3659	wt	Mean18	500	3	791.053
3659	wt	Mean19	2	3	672.084
3659	wt	Mean19	20	3	677.941
3659	wt	Mean19	500	3	742.642
3659	wt	Mean2	2	3	858.276
3659	wt	Mean2	20	3	790.571
3659	wt	Mean2	500	3	904.63
3659	wt	Mean21	2	3	690.79
3659	wt	Mean21	20	3	686.293
3659	wt	Mean21	500	3	866.824
3659	wt	Mean22	2	3	647.289
3659	wt	Mean22	20	3	613.82
3659	wt	Mean22	500	3	662.183
3659	wt	Mean23	2	3	797.649
3659	wt	Mean23	20	3	735.862
3659	wt	Mean23	500	3	839.559
3659	wt	Mean24	2	3	593.312
3659	wt	Mean24	20	3	565.26
3659	wt	Mean24	500	3	601.688
3659	wt	Mean3	2	3	542.565
3659	wt	Mean3	20	3	533.42
3659	wt	Mean3	500	3	675.142
3659	wt	Mean4	2	3	583.171
3659	wt	Mean4	20	3	557.251
3659	wt	Mean4	500	3	650.469
3659	wt	Mean5	2	3	803.947
3659	wt	Mean5	20	3	780.345
3659	wt	Mean5	500	3	885.442
3659	wt	Mean6	2	3	707.093
3659	wt	Mean6	20	3	663.496
3659	wt	Mean6	500	3	742.199
3659	wt	Mean7	2	3	705.918
3659	wt	Mean7	20	3	680.898
3659	wt	Mean7	500	3	775.311
3659	wt	Mean8	2	3	661.903
3659	wt	Mean8	20	3	631.74
3659	wt	Mean8	500	3	711.811
3659	wt	Mean9	2	3	791.761
3659	wt	Mean9	20	3	726.408
3659	wt	Mean9	500	3	779.88
3659	wt	Mean1	2	3	605.404
3659	wt	Mean1	20	3	571.446
3659	wt	Mean1	500	3	590.051
3659	wt	Mean2	2	3	556.872
3659	wt	Mean2	20	3	540.248
3659	wt	Mean2	500	3	552.621
3659	wt	Mean3	2	3	558.757
3659	wt	Mean3	20	3	517.981
3659	wt	Mean3	500	3	537.21
3659	wt	Mean5	2	3	543.479
3659	wt	Mean5	20	3	511.126
3659	wt	Mean5	500	3	536.227
3659	wt	Mean6	2	3	634.835
3659	wt	Mean6	20	3	557.974
3659	wt	Mean6	500	3	571.015
3659	wt	Mean7	2	3	608.672
3659	wt	Mean7	20	3	536.142
3659	wt	Mean7	500	3	563.994
3659	wt	Mean8	2	3	702.83
3659	wt	Mean8	20	3	672.206
3659	wt	Mean8	500	3	710.403
3659	wt	Mean9	2	3	617.514
3659	wt	Mean9	20	3	612.086
3659	wt	Mean9	500	3	626.839
4211	het	Mean1	2	3	948.415
4211	het	Mean1	20	3	866.497
4211	het	Mean1	500	3	840.122
4211	het	Mean13	2	3	750.247
4211	het	Mean13	20	3	692.135
4211	het	Mean13	500	3	1051.61
4211	het	Mean17	2	3	1015.86
4211	het	Mean17	20	3	822.145
4211	het	Mean17	500	3	844.813
4211	het	Mean19	2	3	984.252
4211	het	Mean19	20	3	906.736
4211	het	Mean19	500	3	963.845
4211	het	Mean22	2	3	1243.13
4211	het	Mean22	20	3	997.601
4211	het	Mean22	500	3	1093.78
4211	het	Mean3	2	3	826.402
4211	het	Mean3	20	3	818.45
4211	het	Mean3	500	3	789.888
4211	het	Mean4	2	3	886.111
4211	het	Mean4	20	3	843.967
4211	het	Mean4	500	3	804.729
4211	het	Mean7	2	3	843.862
4211	het	Mean7	20	3	765.31
4211	het	Mean7	500	3	668.229
4213	wt	Mean12	2	5	1168.8
4213	wt	Mean12	20	5	1207.63
4213	wt	Mean12	500	5	1169.8
4213	wt	Mean12	2	3	958.252
4213	wt	Mean12	20	3	846.514
4213	wt	Mean12	500	3	1099.49
4213	wt	Mean13	2	3	896.395
4213	wt	Mean13	20	3	849.611
4213	wt	Mean13	500	3	974.868
4213	wt	Mean14	2	3	1047.77
4213	wt	Mean14	20	3	861.032
4213	wt	Mean14	500	3	909.912
4213	wt	Mean9	2	3	1107.39
4213	wt	Mean9	20	3	1070.23
4213	wt	Mean9	500	3	1270.3
4209	wt	Mean1	2	3	513.319
4209	wt	Mean1	20	3	579.92
4209	wt	Mean1	500	3	711.545
4209	wt	Mean10	2	3	521.667
4209	wt	Mean10	20	3	566.519
4209	wt	Mean10	500	3	655.624
4209	wt	Mean11	2	3	427.284
4209	wt	Mean11	20	3	424.532
4209	wt	Mean11	500	3	561.302
4209	wt	Mean12	2	3	408.016
4209	wt	Mean12	20	3	456.165
4209	wt	Mean12	500	3	749.519
4209	wt	Mean13	2	3	447.542
4209	wt	Mean13	20	3	508.768
4209	wt	Mean13	500	3	789.497
4209	wt	Mean14	2	3	525.345
4209	wt	Mean14	20	3	564.811
4209	wt	Mean14	500	3	657.856
4209	wt	Mean15	2	3	609.512
4209	wt	Mean15	20	3	662.508
4209	wt	Mean15	500	3	808.261
4209	wt	Mean16	2	3	522.46
4209	wt	Mean16	20	3	580.739
4209	wt	Mean16	500	3	775.315
4209	wt	Mean17	2	3	592.958
4209	wt	Mean17	20	3	647.01
4209	wt	Mean17	500	3	865.723
4209	wt	Mean18	2	3	610.819
4209	wt	Mean18	20	3	715.02
4209	wt	Mean18	500	3	930.867
4209	wt	Mean19	2	3	569.002
4209	wt	Mean19	20	3	670.546
4209	wt	Mean19	500	3	878.474
4209	wt	Mean2	2	3	460.433
4209	wt	Mean2	20	3	548.413
4209	wt	Mean2	500	3	673.083
4209	wt	Mean20	2	3	493.144
4209	wt	Mean20	20	3	536.725
4209	wt	Mean20	500	3	715.635
4209	wt	Mean21	2	3	510.993
4209	wt	Mean21	20	3	531.471
4209	wt	Mean21	500	3	631.304
4209	wt	Mean22	2	3	484.653
4209	wt	Mean22	20	3	545.441
4209	wt	Mean22	500	3	732.715
4209	wt	Mean24	2	3	575.553
4209	wt	Mean24	20	3	620.003
4209	wt	Mean24	500	3	829.931
4209	wt	Mean3	2	3	529.368
4209	wt	Mean3	20	3	608.136
4209	wt	Mean3	500	3	729.153
4209	wt	Mean4	2	3	455.024
4209	wt	Mean4	20	3	493.574
4209	wt	Mean4	500	3	784.717
4209	wt	Mean5	2	3	475.404
4209	wt	Mean5	20	3	545.919
4209	wt	Mean5	500	3	877.233
4209	wt	Mean6	2	3	545.805
4209	wt	Mean6	20	3	538.553
4209	wt	Mean6	500	3	776.038
4209	wt	Mean7	2	3	513.621
4209	wt	Mean7	20	3	553.088
4209	wt	Mean7	500	3	760.429
4209	wt	Mean8	2	3	549.574
4209	wt	Mean8	20	3	569.953
4209	wt	Mean8	500	3	630.755
4209	wt	Mean9	2	3	445.6
4209	wt	Mean9	20	3	481.929
4209	wt	Mean9	500	3	753.756
4209	wt	Mean1	2	5	1005.72
4209	wt	Mean1	20	5	1088.95
4209	wt	Mean1	500	5	1211.93
4209	wt	Mean10	2	5	1116.68
4209	wt	Mean10	20	5	1066.61
4209	wt	Mean10	500	5	1109.76
4209	wt	Mean12	2	5	946.476
4209	wt	Mean12	20	5	909.89
4209	wt	Mean12	500	5	1055.99
4209	wt	Mean14	2	5	1002.14
4209	wt	Mean14	20	5	1071.9
4209	wt	Mean14	500	5	1128.68
4209	wt	Mean2	2	5	935.311
4209	wt	Mean2	20	5	914.884
4209	wt	Mean2	500	5	922.332
4209	wt	Mean3	2	5	875.563
4209	wt	Mean3	20	5	846.436
4209	wt	Mean3	500	5	878.349
4209	wt	Mean4	2	5	814.939
4209	wt	Mean4	20	5	842.892
4209	wt	Mean4	500	5	839.355
4209	wt	Mean5	2	5	878.369
4209	wt	Mean5	20	5	864.814
4209	wt	Mean5	500	5	898.603
4209	wt	Mean9	2	5	1032.76
4209	wt	Mean9	20	5	1002.78
4209	wt	Mean9	500	5	1119.7
4207	het	Mean1	2	5	911.896
4207	het	Mean1	20	5	907.747
4207	het	Mean1	500	5	984.192
4207	het	Mean2	2	5	995.006
4207	het	Mean2	20	5	954.745
4207	het	Mean2	500	5	1083.35
4207	het	Mean3	2	5	892.292
4207	het	Mean3	20	5	838.919
4207	het	Mean3	500	5	998.259
4207	het	Mean4	2	5	926.467
4207	het	Mean4	20	5	901.968
4207	het	Mean4	500	5	1005.71
4207	het	Mean5	2	5	1124.34
4207	het	Mean5	20	5	995.856
4207	het	Mean5	500	5	1028.57
4207	het	Mean6	2	5	934.403
4207	het	Mean6	20	5	885.68
4207	het	Mean6	500	5	967.146
4207	het	Mean7	2	5	1096.92
4207	het	Mean7	20	5	1010.5
4207	het	Mean7	500	5	1082.79
4202	wt	Mean10	2	5	565.983
4202	wt	Mean10	20	5	563.473
4202	wt	Mean10	500	5	678.554
4202	wt	Mean12	2	5	473.576
4202	wt	Mean12	20	5	487.047
4202	wt	Mean12	500	5	706.212
4202	wt	Mean13	2	5	443.982
4202	wt	Mean13	20	5	468.016
4202	wt	Mean13	500	5	593.537
4202	wt	Mean2	2	5	459.755
4202	wt	Mean2	20	5	473.588
4202	wt	Mean2	500	5	673.116
4202	wt	Mean3	2	5	485.389
4202	wt	Mean3	20	5	503.639
4202	wt	Mean3	500	5	654.264
4202	wt	Mean4	2	5	469.18
4202	wt	Mean4	20	5	482.658
4202	wt	Mean4	500	5	680.73
4202	wt	Mean6	2	5	572.61
4202	wt	Mean6	20	5	560.101
4202	wt	Mean6	500	5	861.669
4202	wt	Mean8	2	5	568.933
4202	wt	Mean8	20	5	575.181
4202	wt	Mean8	500	5	767.267
4202	wt	Mean9	2	5	592.05
4202	wt	Mean9	20	5	578.279
4202	wt	Mean9	500	5	728.244
4203	wt	Mean1	2	3	551.586
4203	wt	Mean1	20	3	554.952
4203	wt	Mean1	500	3	934.492
4203	wt	Mean11	2	3	433.333
4203	wt	Mean11	20	3	461.126
4203	wt	Mean11	500	3	674.031
4203	wt	Mean12	2	3	464.514
4203	wt	Mean12	20	3	471.132
4203	wt	Mean12	500	3	552.181
4203	wt	Mean13	2	3	386.151
4203	wt	Mean13	20	3	404.978
4203	wt	Mean13	500	3	858.168
4203	wt	Mean14	2	3	436.325
4203	wt	Mean14	20	3	453.508
4203	wt	Mean14	500	3	711.996
4203	wt	Mean15	2	3	456.642
4203	wt	Mean15	20	3	466.487
4203	wt	Mean15	500	3	613.407
4203	wt	Mean16	2	3	421.512
4203	wt	Mean16	20	3	435.437
4203	wt	Mean16	500	3	493.216
4203	wt	Mean17	2	3	505.594
4203	wt	Mean17	20	3	544.162
4203	wt	Mean17	500	3	659.98
4203	wt	Mean2	2	3	615.281
4203	wt	Mean2	20	3	659.517
4203	wt	Mean2	500	3	799.35
4203	wt	Mean3	2	3	574.585
4203	wt	Mean3	20	3	587.805
4203	wt	Mean3	500	3	804.898
4203	wt	Mean4	2	3	587.426
4203	wt	Mean4	20	3	600.628
4203	wt	Mean4	500	3	834.12
4203	wt	Mean5	2	3	536.15
4203	wt	Mean5	20	3	518.702
4203	wt	Mean5	500	3	782.309
4203	wt	Mean6	2	3	581.155
4203	wt	Mean6	20	3	576.599
4203	wt	Mean6	500	3	633.501
4203	wt	Mean7	2	3	576.002
4203	wt	Mean7	20	3	576.372
4203	wt	Mean7	500	3	620.686
4203	wt	Mean8	2	3	625.878
4203	wt	Mean8	20	3	633.549
4203	wt	Mean8	500	3	707.807
4203	wt	Mean11	2	5	739.173
4203	wt	Mean11	20	5	747.421
4203	wt	Mean11	500	5	891.008
4203	wt	Mean12	2	5	708.227
4203	wt	Mean12	20	5	771.814
4203	wt	Mean12	500	5	887.389
4203	wt	Mean13	2	5	635.476
4203	wt	Mean13	20	5	678.809
4203	wt	Mean13	500	5	852.702
4203	wt	Mean14	2	5	765.449
4203	wt	Mean14	20	5	741.865
4203	wt	Mean14	500	5	871.154
4203	wt	Mean16	2	5	615.23
4203	wt	Mean16	20	5	650.963
4203	wt	Mean16	500	5	855.054
4203	wt	Mean3	2	5	712.747
4203	wt	Mean3	20	5	747.983
4203	wt	Mean3	500	5	908.148
4203	wt	Mean6	2	5	819.224
4203	wt	Mean6	20	5	836.842
4203	wt	Mean6	500	5	1020.79
4203	wt	Mean7	2	5	794.201
4203	wt	Mean7	20	5	796.031
4203	wt	Mean7	500	5	882.02
4203	wt	Mean9	2	5	700.458
4203	wt	Mean9	20	5	715.957
4203	wt	Mean9	500	5	951.457
4196	wt	Mean1	2	3	630.503
4196	wt	Mean1	20	3	694.145
4196	wt	Mean1	500	3	947.804
4196	wt	Mean10	2	3	690.54
4196	wt	Mean10	20	3	710.104
4196	wt	Mean10	500	3	864.889
4196	wt	Mean2	2	3	700.48
4196	wt	Mean2	20	3	715.593
4196	wt	Mean2	500	3	1019.68
4196	wt	Mean3	2	3	668.604
4196	wt	Mean3	20	3	650.91
4196	wt	Mean3	500	3	908.401
4196	wt	Mean5	2	3	657.112
4196	wt	Mean5	20	3	596.365
4196	wt	Mean5	500	3	771.692
4196	wt	Mean6	2	3	646.876
4196	wt	Mean6	20	3	663.021
4196	wt	Mean6	500	3	769.833
4196	wt	Mean7	2	3	630.625
4196	wt	Mean7	20	3	619.072
4196	wt	Mean7	500	3	847.427
4196	wt	Mean8	2	3	721.792
4196	wt	Mean8	20	3	704.324
4196	wt	Mean8	500	3	792.096
4196	wt	Mean9	2	3	669.989
4196	wt	Mean9	20	3	664.642
4196	wt	Mean9	500	3	788.89
4196	wt	Mean1	2	5	718.233
4196	wt	Mean1	20	5	782.628
4196	wt	Mean1	500	5	876.358
4196	wt	Mean10	2	5	810.95
4196	wt	Mean10	20	5	826.036
4196	wt	Mean10	500	5	863.418
4196	wt	Mean11	2	5	744.289
4196	wt	Mean11	20	5	768.01
4196	wt	Mean11	500	5	797.221
4196	wt	Mean14	2	5	742.97
4196	wt	Mean14	20	5	736.326
4196	wt	Mean14	500	5	840.666
4196	wt	Mean15	2	5	709.263
4196	wt	Mean15	20	5	773.18
4196	wt	Mean15	500	5	994.798
4196	wt	Mean17	2	5	897.235
4196	wt	Mean17	20	5	912.318
4196	wt	Mean17	500	5	963.277
4196	wt	Mean2	2	5	767.716
4196	wt	Mean2	20	5	820.156
4196	wt	Mean2	500	5	929.568
4196	wt	Mean3	2	5	695.323
4196	wt	Mean3	20	5	729.922
4196	wt	Mean3	500	5	839.993
4196	wt	Mean4	2	5	715.127
4196	wt	Mean4	20	5	770.921
4196	wt	Mean4	500	5	901.109
4196	wt	Mean5	2	5	773.685
4196	wt	Mean5	20	5	786.599
4196	wt	Mean5	500	5	979.473
4196	wt	Mean8	2	5	839.362
4196	wt	Mean8	20	5	800.628
4196	wt	Mean8	500	5	774.391
4196	wt	Mean9	2	5	765.176
4196	wt	Mean9	20	5	727.179
4196	wt	Mean9	500	5	772.485
4215	wt	Mean10	2	3	653.668
4215	wt	Mean10	20	3	691.889
4215	wt	Mean10	500	3	842.139
4215	wt	Mean11	2	3	647.803
4215	wt	Mean11	20	3	754.9
4215	wt	Mean11	500	3	890.35
4215	wt	Mean12	2	3	586.493
4215	wt	Mean12	20	3	658.2
4215	wt	Mean12	500	3	754.459
4215	wt	Mean13	2	3	685.712
4215	wt	Mean13	20	3	775.109
4215	wt	Mean13	500	3	896.524
4215	wt	Mean14	2	3	627.059
4215	wt	Mean14	20	3	680.588
4215	wt	Mean14	500	3	959.089
4215	wt	Mean16	2	3	599.753
4215	wt	Mean16	20	3	673.626
4215	wt	Mean16	500	3	775.608
4215	wt	Mean18	2	3	600.08
4215	wt	Mean18	20	3	686.514
4215	wt	Mean18	500	3	822.485
4215	wt	Mean19	2	3	507.591
4215	wt	Mean19	20	3	622.106
4215	wt	Mean19	500	3	720.506
4215	wt	Mean2	2	3	736.749
4215	wt	Mean2	20	3	842.185
4215	wt	Mean2	500	3	1074.41
4215	wt	Mean21	2	3	551.634
4215	wt	Mean21	20	3	663.116
4215	wt	Mean21	500	3	684.404
4215	wt	Mean3	2	3	645.148
4215	wt	Mean3	20	3	769.34
4215	wt	Mean3	500	3	1181.26
4215	wt	Mean4	2	3	611.855
4215	wt	Mean4	20	3	761.539
4215	wt	Mean4	500	3	973.145
4215	wt	Mean5	2	3	690.32
4215	wt	Mean5	20	3	787.147
4215	wt	Mean5	500	3	1032.87
4215	wt	Mean6	2	3	775.285
4215	wt	Mean6	20	3	866.891
4215	wt	Mean6	500	3	980.502
4215	wt	Mean8	2	3	627.805
4215	wt	Mean8	20	3	728.795
4215	wt	Mean8	500	3	1383.3
4215	wt	Mean9	2	3	625.898
4215	wt	Mean9	20	3	712.809
4215	wt	Mean9	500	3	970.611
4218	het	Mean15	2	3	1119.34
4218	het	Mean15	20	3	1442.05
4218	het	Mean15	500	3	1470.87
4218	het	Mean17	2	3	936.719
4218	het	Mean17	20	3	986.42
4218	het	Mean17	500	3	1272.86
4218	het	Mean19	2	3	702.617
4218	het	Mean19	20	3	739.307
4218	het	Mean19	500	3	1215.15
4218	het	Mean20	2	3	804.764
4218	het	Mean20	20	3	819.263
4218	het	Mean20	500	3	875.668
4218	het	Mean9	2	3	721.006
4218	het	Mean9	20	3	823.749
4218	het	Mean9	500	3	1021.02
4216	wt	Mean1	2	3	623.028
4216	wt	Mean1	20	3	645.662
4216	wt	Mean1	500	3	932.779
4216	wt	Mean2	2	3	785.51
4216	wt	Mean2	20	3	824.905
4216	wt	Mean2	500	3	897.466
4216	wt	Mean3	2	3	726.039
4216	wt	Mean3	20	3	739.891
4216	wt	Mean3	500	3	746.166
4216	wt	Mean5	2	3	663.308
4216	wt	Mean5	20	3	637.152
4216	wt	Mean5	500	3	721.066
4216	wt	Mean6	2	3	607.217
4216	wt	Mean6	20	3	590.385
4216	wt	Mean6	500	3	724.27
4216	wt	Mean9	2	3	912.037
4216	wt	Mean9	20	3	799.74
4216	wt	Mean9	500	3	739.576
4217	wt	Mean12	2	5	886.23
4217	wt	Mean12	20	5	816.425
4217	wt	Mean12	500	5	839.023
4217	wt	Mean13	2	5	927.613
4217	wt	Mean13	20	5	831.417
4217	wt	Mean13	500	5	906.373
4217	wt	Mean14	2	5	860.244
4217	wt	Mean14	20	5	773.693
4217	wt	Mean14	500	5	859.363
4217	wt	Mean15	2	5	884.192
4217	wt	Mean15	20	5	765.154
4217	wt	Mean15	500	5	804.147
4217	wt	Mean16	2	5	851.429
4217	wt	Mean16	20	5	726.136
4217	wt	Mean16	500	5	757.027
4217	wt	Mean17	2	5	847.099
4217	wt	Mean17	20	5	783.954
4217	wt	Mean17	500	5	874.96
4217	wt	Mean18	2	5	763.758
4217	wt	Mean18	20	5	751.442
4217	wt	Mean18	500	5	896.496
4217	wt	Mean1	2	3	653.426
4217	wt	Mean1	20	3	736.053
4217	wt	Mean1	500	3	898.735
4217	wt	Mean2	2	3	793.551
4217	wt	Mean2	20	3	824.102
4217	wt	Mean2	500	3	889.714
4217	wt	Mean4	2	3	1046.01
4217	wt	Mean4	20	3	1024.71
4217	wt	Mean4	500	3	1031.9
4217	wt	Mean5	2	3	880.136
4217	wt	Mean5	20	3	946.803
4217	wt	Mean5	500	3	1117.12
4217	wt	Mean6	2	3	750.052
4217	wt	Mean6	20	3	773.828
4217	wt	Mean6	500	3	958.106
4217	wt	Mean7	2	3	850.667
4217	wt	Mean7	20	3	877.426
4217	wt	Mean7	500	3	1209.93
4229	het	Mean10	2	3	777.824
4229	het	Mean10	20	3	748.512
4229	het	Mean10	500	3	794.588
4229	het	Mean11	2	3	875.222
4229	het	Mean11	20	3	850.913
4229	het	Mean11	500	3	895.642
4229	het	Mean12	2	3	892.854
4229	het	Mean12	20	3	840.245
4229	het	Mean12	500	3	931.168
4229	het	Mean14	2	3	774.604
4229	het	Mean14	20	3	774.478
4229	het	Mean14	500	3	799.025
4229	het	Mean15	2	3	942.584
4229	het	Mean15	20	3	888.846
4229	het	Mean15	500	3	949.448
4229	het	Mean16	2	3	921.971
4229	het	Mean16	20	3	847.412
4229	het	Mean16	500	3	979.282
4229	het	Mean17	2	3	859.755
4229	het	Mean17	20	3	880.663
4229	het	Mean17	500	3	1174.21
4229	het	Mean18	2	3	921.507
4229	het	Mean18	20	3	939.98
4229	het	Mean18	500	3	1137.16
4229	het	Mean3	2	3	806.731
4229	het	Mean3	20	3	802.2
4229	het	Mean3	500	3	849.974
4229	het	Mean4	2	3	732.629
4229	het	Mean4	20	3	703.519
4229	het	Mean4	500	3	753.76
4229	het	Mean6	2	3	815.502
4229	het	Mean6	20	3	830.995
4229	het	Mean6	500	3	917.193
4229	het	Mean8	2	3	627.485
4229	het	Mean8	20	3	633.922
4229	het	Mean8	500	3	712.037
4229	het	Mean9	2	3	715.945
4229	het	Mean9	20	3	700.408
4229	het	Mean9	500	3	801.514
4229	het	Mean10	2	5	1078.45
4229	het	Mean10	20	5	1034.95
4229	het	Mean10	500	5	1239.46
4229	het	Mean11	2	5	1069.27
4229	het	Mean11	20	5	1076.38
4229	het	Mean11	500	5	1244.99
4229	het	Mean12	2	5	1003.24
4229	het	Mean12	20	5	941.393
4229	het	Mean12	500	5	1088.13
4229	het	Mean14	2	5	941.099
4229	het	Mean14	20	5	933.636
4229	het	Mean14	500	5	1141.5
4229	het	Mean15	2	5	729.221
4229	het	Mean15	20	5	781.813
4229	het	Mean15	500	5	1066.15
4229	het	Mean16	2	5	937.265
4229	het	Mean16	20	5	982.581
4229	het	Mean16	500	5	1279.73
4229	het	Mean17	2	5	926.578
4229	het	Mean17	20	5	965.475
4229	het	Mean17	500	5	1081.05
4229	het	Mean18	2	5	1109.17
4229	het	Mean18	20	5	1056.52
4229	het	Mean18	500	5	1127.61
4229	het	Mean2	2	5	803.967
4229	het	Mean2	20	5	962.732
4229	het	Mean2	500	5	1202.76
4229	het	Mean3	2	5	1133.24
4229	het	Mean3	20	5	1139.9
4229	het	Mean3	500	5	1203.74
4229	het	Mean5	2	5	726.844
4229	het	Mean5	20	5	781.533
4229	het	Mean5	500	5	1163.9
4229	het	Mean6	2	5	662.532
4229	het	Mean6	20	5	746.398
4229	het	Mean6	500	5	935.824
4229	het	Mean7	2	5	762.682
4229	het	Mean7	20	5	830.085
4229	het	Mean7	500	5	850.289
4229	het	Mean8	2	5	948.424
4229	het	Mean8	20	5	1030.75
4229	het	Mean8	500	5	1116.24
4229	het	Mean9	2	5	901.399
4229	het	Mean9	20	5	875.125
4229	het	Mean9	500	5	1220.52
4223	wt	Mean1	2	4	647.842
4223	wt	Mean1	20	4	684.05
4223	wt	Mean1	500	4	704.938
4223	wt	Mean12	2	4	532.501
4223	wt	Mean12	20	4	565.365
4223	wt	Mean12	500	4	770.289
4223	wt	Mean13	2	4	695.936
4223	wt	Mean13	20	4	682.726
4223	wt	Mean13	500	4	858.024
4223	wt	Mean14	2	4	493.083
4223	wt	Mean14	20	4	553.007
4223	wt	Mean14	500	4	675.997
4223	wt	Mean15	2	4	798.465
4223	wt	Mean15	20	4	813.684
4223	wt	Mean15	500	4	944.113
4223	wt	Mean16	2	4	708.252
4223	wt	Mean16	20	4	731.41
4223	wt	Mean16	500	4	899.449
4223	wt	Mean17	2	4	698.532
4223	wt	Mean17	20	4	735.726
4223	wt	Mean17	500	4	812.939
4223	wt	Mean18	2	4	564.489
4223	wt	Mean18	20	4	592.649
4223	wt	Mean18	500	4	717.093
4223	wt	Mean3	2	4	634.557
4223	wt	Mean3	20	4	618.35
4223	wt	Mean3	500	4	609.305
4223	wt	Mean4	2	4	572.601
4223	wt	Mean4	20	4	576.697
4223	wt	Mean4	500	4	622.746
4223	wt	Mean5	2	4	580.819
4223	wt	Mean5	20	4	586.242
4223	wt	Mean5	500	4	612.498
4223	wt	Mean6	2	4	646.805
4223	wt	Mean6	20	4	654.668
4223	wt	Mean6	500	4	765.158
4223	wt	Mean8	2	4	698.546
4223	wt	Mean8	20	4	700.158
4223	wt	Mean8	500	4	772.658
4223	wt	Mean9	2	4	479.758
4223	wt	Mean9	20	4	528.246
4223	wt	Mean9	500	4	646.696
4224	het	Mean15	2	5	899.497
4224	het	Mean15	20	5	926.03
4224	het	Mean15	500	5	1163.27
4226	wt	Mean1	2	4	793.446
4226	wt	Mean1	20	4	788.875
4226	wt	Mean1	500	4	913.234
4226	wt	Mean10	2	4	958.69
4226	wt	Mean10	20	4	921.995
4226	wt	Mean10	500	4	934.036
4226	wt	Mean2	2	4	792.097
4226	wt	Mean2	20	4	797.336
4226	wt	Mean2	500	4	825.424
4226	wt	Mean3	2	4	703.496
4226	wt	Mean3	20	4	737.834
4226	wt	Mean3	500	4	858.594
4226	wt	Mean17	2	5	890.116
4226	wt	Mean17	20	5	878.629
4226	wt	Mean17	500	5	1075.31
4220	wt	Mean1	2	4	825.962
4220	wt	Mean1	20	4	917.409
4220	wt	Mean1	500	4	1004.4
4220	wt	Mean15	2	4	688.006
4220	wt	Mean15	20	4	767.772
4220	wt	Mean15	500	4	1197.62
4220	wt	Mean18	2	4	749.181
4220	wt	Mean18	20	4	819.537
4220	wt	Mean18	500	4	1198.44
4220	wt	Mean21	2	4	701.522
4220	wt	Mean21	20	4	774.419
4220	wt	Mean21	500	4	1024.68
4220	wt	Mean22	2	4	755.611
4220	wt	Mean22	20	4	871.23
4220	wt	Mean22	500	4	1096.29
4220	wt	Mean23	2	4	771.501
4220	wt	Mean23	20	4	885.056
4220	wt	Mean23	500	4	1337.37
4220	wt	Mean25	2	4	947.669
4220	wt	Mean25	20	4	1057.12
4220	wt	Mean25	500	4	1174.56
4220	wt	Mean4	2	4	1004.4
4220	wt	Mean4	20	4	1031.12
4220	wt	Mean4	500	4	1172.26
4220	wt	Mean6	2	4	977.633
4220	wt	Mean6	20	4	1038.14
4220	wt	Mean6	500	4	1104.07
4220	wt	Mean8	2	4	756.476
4220	wt	Mean8	20	4	777.982
4220	wt	Mean8	500	4	834.91
4220	wt	Mean1	2	5	529.748
4220	wt	Mean1	20	5	537.573
4220	wt	Mean1	500	5	762.092
4220	wt	Mean10	2	5	453.635
4220	wt	Mean10	20	5	498.297
4220	wt	Mean10	500	5	737.375
4220	wt	Mean11	2	5	337.336
4220	wt	Mean11	20	5	393.003
4220	wt	Mean11	500	5	873.35
4220	wt	Mean12	2	5	549.909
4220	wt	Mean12	20	5	602.847
4220	wt	Mean12	500	5	705.553
4220	wt	Mean13	2	5	424.237
4220	wt	Mean13	20	5	556.284
4220	wt	Mean13	500	5	794.368
4220	wt	Mean14	2	5	523.786
4220	wt	Mean14	20	5	559.149
4220	wt	Mean14	500	5	728.228
4220	wt	Mean15	2	5	531.614
4220	wt	Mean15	20	5	546.128
4220	wt	Mean15	500	5	673.573
4220	wt	Mean16	2	5	378.471
4220	wt	Mean16	20	5	498.089
4220	wt	Mean16	500	5	725.232
4220	wt	Mean17	2	5	388.525
4220	wt	Mean17	20	5	476.287
4220	wt	Mean17	500	5	781.403
4220	wt	Mean18	2	5	437.082
4220	wt	Mean18	20	5	529.089
4220	wt	Mean18	500	5	777.201
4220	wt	Mean19	2	5	483.961
4220	wt	Mean19	20	5	549.078
4220	wt	Mean19	500	5	770.612
4220	wt	Mean2	2	5	522.945
4220	wt	Mean2	20	5	542.509
4220	wt	Mean2	500	5	748.652
4220	wt	Mean20	2	5	436.468
4220	wt	Mean20	20	5	447.459
4220	wt	Mean20	500	5	623.157
4220	wt	Mean21	2	5	526.383
4220	wt	Mean21	20	5	546.584
4220	wt	Mean21	500	5	615.921
4220	wt	Mean22	2	5	583.25
4220	wt	Mean22	20	5	621.648
4220	wt	Mean22	500	5	727.105
4220	wt	Mean23	2	5	440.466
4220	wt	Mean23	20	5	518.65
4220	wt	Mean23	500	5	691.684
4220	wt	Mean24	2	5	289.545
4220	wt	Mean24	20	5	403.865
4220	wt	Mean24	500	5	730.157
4220	wt	Mean25	2	5	382.28
4220	wt	Mean25	20	5	619.634
4220	wt	Mean25	500	5	744.748
4220	wt	Mean26	2	5	500.328
4220	wt	Mean26	20	5	529.807
4220	wt	Mean26	500	5	612.825
4220	wt	Mean27	2	5	525.012
4220	wt	Mean27	20	5	571.098
4220	wt	Mean27	500	5	681.308
4220	wt	Mean28	2	5	353.073
4220	wt	Mean28	20	5	552.829
4220	wt	Mean28	500	5	716.939
4220	wt	Mean29	2	5	443.087
4220	wt	Mean29	20	5	464.74
4220	wt	Mean29	500	5	560.611
4220	wt	Mean3	2	5	465.322
4220	wt	Mean3	20	5	491.632
4220	wt	Mean3	500	5	722.588
4220	wt	Mean30	2	5	392.902
4220	wt	Mean30	20	5	469.286
4220	wt	Mean30	500	5	651.078
4220	wt	Mean31	2	5	512.804
4220	wt	Mean31	20	5	575.04
4220	wt	Mean31	500	5	704.322
4220	wt	Mean32	2	5	542.174
4220	wt	Mean32	20	5	591.914
4220	wt	Mean32	500	5	706.316
4220	wt	Mean33	2	5	536.197
4220	wt	Mean33	20	5	564.001
4220	wt	Mean33	500	5	722.701
4220	wt	Mean34	2	5	542.383
4220	wt	Mean34	20	5	550.712
4220	wt	Mean34	500	5	787.944
4220	wt	Mean35	2	5	590.417
4220	wt	Mean35	20	5	559.219
4220	wt	Mean35	500	5	810.245
4220	wt	Mean36	2	5	399.171
4220	wt	Mean36	20	5	535.603
4220	wt	Mean36	500	5	771.125
4220	wt	Mean37	2	5	409.745
4220	wt	Mean37	20	5	518.518
4220	wt	Mean37	500	5	724.055
4220	wt	Mean38	2	5	462.49
4220	wt	Mean38	20	5	555.575
4220	wt	Mean38	500	5	686.419
4220	wt	Mean39	2	5	439.525
4220	wt	Mean39	20	5	497.265
4220	wt	Mean39	500	5	648.342
4220	wt	Mean4	2	5	481.569
4220	wt	Mean4	20	5	537.222
4220	wt	Mean4	500	5	715.901
4220	wt	Mean40	2	5	458.149
4220	wt	Mean40	20	5	505.95
4220	wt	Mean40	500	5	666.83
4220	wt	Mean41	2	5	412.208
4220	wt	Mean41	20	5	425.335
4220	wt	Mean41	500	5	477.863
4220	wt	Mean42	2	5	376.697
4220	wt	Mean42	20	5	404.213
4220	wt	Mean42	500	5	461.472
4220	wt	Mean43	2	5	472.705
4220	wt	Mean43	20	5	482.189
4220	wt	Mean43	500	5	561.155
4220	wt	Mean44	2	5	456.254
4220	wt	Mean44	20	5	462.654
4220	wt	Mean44	500	5	558.783
4220	wt	Mean45	2	5	279.53
4220	wt	Mean45	20	5	309.587
4220	wt	Mean45	500	5	482.407
4220	wt	Mean46	2	5	434.866
4220	wt	Mean46	20	5	449.164
4220	wt	Mean46	500	5	594.21
4220	wt	Mean6	2	5	470.044
4220	wt	Mean6	20	5	474.876
4220	wt	Mean6	500	5	586.972
4220	wt	Mean7	2	5	388.15
4220	wt	Mean7	20	5	417.441
4220	wt	Mean7	500	5	593.626
4220	wt	Mean8	2	5	357.143
4220	wt	Mean8	20	5	411.08
4220	wt	Mean8	500	5	769.142
4220	wt	Mean9	2	5	407.11
4220	wt	Mean9	20	5	467.899
4220	wt	Mean9	500	5	824.196

## Sheet: Figure 6A
Mouse ID	Genotype	Time On Rod (s)
2634	het	13.6333
2635	het	10.4667
2636	wt	120.833
2637	wt	77.5667
2639	wt	247.033
2642	het	15.8667
2643	wt	47.3333
2645	het	48
2647	het	11.9
2648	wt	87.0667
2649	wt	33.2667
2651	het	12.6667
2652	wt	22.5333
2653	wt	52.5667
2654	wt	76.9667
2655	wt	53.9333
2656	het	14.7
2659	het	33.2333
3610	wt	76.0667
3611	wt	41.6333
3612	wt	115.433
3616	het	1.63333
3617	het	5.46667
3620	wt	92.4
3621	het	1.63333
3622	het	28.3
3623	wt	57.4
3624	het	35.9667
3626	wt	24.8333
3628	wt	174.4
3630	het	24.6333
3633	het	0.5
3634	wt	68.1667
3635	het	3.83333
3636	wt	65.4
3639	het	22.7667
3644	het	2.33333
3654	het	3.5

## Sheet: Figure 6B
Mouse ID	Genotype	Tracklength (m)
2634	het	70.458
2635	het	80.675
2642	het	70.878
2645	het	68.454
2647	het	60.729
2651	het	91.047
2656	het	73.29
2659	het	76.626
3616	het	102.201
3617	het	82.695
3621	het	84.685
3622	het	76.138
3624	het	65.4
3630	het	72.348
3633	het	88.493
3635	het	68.001
3639	het	114.703
3644	het	68.344
3654	het	96.887
2636	wt	51.721
2637	wt	58.807
2639	wt	54.289
2643	wt	53.368
2648	wt	52.563
2649	wt	55.254
2652	wt	62.412
2653	wt	58.843
2654	wt	58.627
2655	wt	49.689
3610	wt	46.586
3611	wt	61.183
3612	wt	56.191
3620	wt	65.17
3623	wt	60.087
3626	wt	60.507
3628	wt	69.684
3634	wt	62.651
3636	wt	60.006

[truncated: 27 more sheets: Figure 6C, Figure 6D, Figure 7A, Figure 7B, Figure 7C, Figure 9A & Table 3, Figure 9B & Table 3, Figure 9C & Table 4, Figure 9D & Supplemental Fig 8A, Table 1, Supplemental Figure 1A, Supplemental Figure 1B, Supplemental Figure 1C, Supplemental Figure 1D, Supplemental Figure 2, Supplemental Figure 3A, Supplemental Figure 3B, Supplemental Figure 4A, Supplemental Figure 4B, Supplemental Figure 5 …]
